# Supplementary material for: Comparative Genomic Analysis and Characterization of Two Salmonella enterica Serovar Enteritidis Isolates From Poultry With Notably Different Survival Abilities in Egg Whites
Source: Front Microbiol. 2018 Sep 7;9:2111. doi: 10.3389/fmicb.2018.02111 (PMC6137255; doi:10.3389/fmicb.2018.02111)
Supplement: Supplementary file 3 [file Table_3.XLSX]

## Sheet: Table S3
Supplementary table 3 Primers used in the construction of mutants.
Mutation type	Mutants	Primers
Null mutation	HΔbioC	bioC-UpF / bioC-UpR / bioC-DnF / bioC-DnR
	HΔpliC	pliC-UpF / pliC-UpR / pliC-DnF / pliC-DnR
	LΔbioC	bioC-UpF / bioC-UpR / bioC-DnF / bioC-DnR
	LΔpliC	pliC-UpF / pliC-UpR / pliC-DnF / pliC-DnR
	HΔbioCΔpliC	pliC-UpF / pliC-UpR / pliC-DnF / pliC-DnR
Single nucleotide substitution mutation	HbioCA145S	bioC-UpF / bioC-DnR
	HpliCV47A	pliC-UpF / pliC-DnR
	LbioCS145A	bioC-UpF / bioC-DnR
	LpliCA47V	pliC-UpF / pliC-DnR
INDELs substitution mutation	SJTUF10978-mut-ftsK	ftsK-UpF / ftsK-DnR
	SJTUF10984-mut-ftsK	ftsK-UpF / ftsK-DnR
	SJTUF10978-mut-yqiJ	yqiJ-UpF / yqiJ-DnR
	SJTUF10984-mut-yqiJ	yqiJ-UpF / yqiJ-DnR
