# Supplementary material for: Comparative Genomic Analysis and Characterization of Two Salmonella enterica Serovar Enteritidis Isolates From Poultry With Notably Different Survival Abilities in Egg Whites
Source: Front Microbiol. 2018 Sep 7;9:2111. doi: 10.3389/fmicb.2018.02111 (PMC6137255; doi:10.3389/fmicb.2018.02111)
Supplement: Supplementary file 4 [file Table_4.XLSX]

## Sheet: Table S4
Supplementary table 4 Primer sequences in the construction of mutants
Primer	Sequence
bioC-UpF	TGAAGCCTGAGTTGCTGGTG
bioC-UpR	TCAGCGGATAAGAGGCGTGCTGTTCGTATTG
bioC-DnF	GCACGCCTCTTATCCGCTGACGTACCACCT
bioC-DnR	TGGCTATCCATCCGACAAGC
pliC-UpF	CAACCGGTCAGAAAACTTGC
pliC-UpR	TAGCTAAGGAAGCGAGAAAGAGGGTAAATG
pliC-DnF	CTTTCTCGCTTCCTTAGCTAACTAACCTTAAG
pliC-DnR	TTGACTGTGGTATGGTTCAC
ftsK-UpF	ATTTAGTCTGGCTACCGGCG
ftsK-DnR	ACCTAACACCACGGTAAGCG
yqiJ-UpF	TCGCGACAAGCCTGAAGAAG
yqiJ-DnR	GACGATAACCGCAACGATGG
